# Supplementary material for: Characteristic Volatile Fingerprints of Four Chrysanthemum Teas Determined by HS-GC-IMS
Source: Molecules. 2021 Nov 24;26(23):7113. doi: 10.3390/molecules26237113 (PMC8658894; doi:10.3390/molecules26237113)
Supplement: Supplementary file 1 [file molecules-26-07113-s001.zip]

Archive with 1 entries (1 files):
- molecules-1439937-supplementary.pdf
